# Supplementary material for: Continuous training in young athletes decreases hepcidin secretion and is positively correlated with serum 25(OH)D and ferritin
Source: PeerJ. 2024 Jun 27;12:e17566. doi: 10.7717/peerj.17566 (PMC11214734; doi:10.7717/peerj.17566)
Supplement: Supplemental Information 1 [file peerj-12-17566-s001.csv]

No.	RBC	Hb	Ht	Reticulocytes	MCV	MCH	MCHC	EPO	hepcidin-25	Serum_Iron	Ferritin	UIBC	TIBC	TFS	serum_25(OH)D	IL-6	bodyweight	skeletalmusscle	BMI	fatmass	leanbodymass	E_consumption	E_intake	Energyintake/consumption	protein	pro/kgbw	fat_E%	CHO_E%	VD	Fe
	x1000000/_l	g/dl	%	��	fl	pg	%	mlU/ml	ng/dl	_g/dl	ng/ml	_g/dl	_g/dl	%	ng/ml	pg/ml	kg	kg	kg/m^2	kg	kg	kcal/day	kcal/day		g/day	g/kgBW	E%	E%	mg/day	mg/day
1	451	13	40.2	10	89	28.8	32.3	10.1	0.7	38	4.9	420	458	8.296943231	34.16694372		50.8	20.8	22.4	12.5	38.3	2410.5235	1617.829	67.11525525	45.01255	0.886073819	24.75307327	62.08070214	1.7595	4.88005
2	378	11.6	34.3	9	90	30.6	33.8	7.4	1.6	48	9.5	289	337	14.24332344	33.78724378		45.8	20.7	20.0	7.9	37.9	2277.46225	2000.9887	87.86045521	81.73382	1.784581223	30.79737212	50.40394216	14.21025	8.1197
3	389	12.1	36.9	16	94	31.1	32.7	17.7	6.5	87	18.3	207	294	29.59183673	42.42936261		42.5	19.1	18.3	7.2	35.3	2099.792188	1370.635	65.27479282	54.20075	1.275311765	37.24364016	45.47467138	4.243	3.572
4	431	12.7	39.5	11	91	29.4	32.1	13.1	29.7	43	48.8	276	319	13.47962382	31.99159536		54.6	22.8	22.0	12.6	42	2937.68475	1752.934	59.67059604	72.42425	1.326451465	34.05369014	47.19327533	6.1085	5.3661
5	450	13.3	40.8	11	90	29.5	32.5	5.2	8.4	43	31.3	308	351	12.25071225	30.76330942		40.7	17.5	16.3	7.6	33.1	1851.493875	2003.35175	108.2019107	79.877225	1.962585381	34.07426082	47.32901366	4.8036	7.547875
6	407	11.7	36.4	13	89	28.7	32.1	6.7	5.6	69	27.5	267	336	20.53571429	36.02462019		58.4	24.4	22.9	14.1	44.3	2715.7095	1535.5995	56.54505756	60.45125	1.035124144	35.11658918	47.21530261	3.3535	10.78085
7	443	12.8	39.8	17	89	28.8	32.1	10.8	12.2	185	52.2	183	368	50.27173913	38.74181144	1.225023286	59.3	24.0	22.7	15.5	43.8	2900.770688	1992.4107	68.68556376	71.53524	1.206327825	39.25234562	44.38846143	2.4775	9.69986
8	446	12.8	40	13	89	28.6	32	8.3	1.4	50	4.5	346	396	12.62626263	32.34061956		55.4	22.9	19.9	13	42.4	2480.9505	1436.7375	57.91076847	33.918	0.612238267	30.5532898	58.60250215	5.917	2.736
9	451	13.3	40.9	13	90	29.4	32.5	9.3	17.5	142	238.5	221	363	39.1184573	47.72412528		53.5	25.4	17.3	7.3	46.2	2564.856875	1865.3536	72.72739536	57.39353	1.072776262	32.33205481	53.81902819	7.11862	7.95615
10	462	13.3	39.2	12	84	28.7	33.9	10.3	8.9	91	19	246	337	27.00296736	37.10043236		46.6	19.2	20.9	11.2	35.4	2663.219125	918.5	34.48833749	12.225	0.262339056	13.76235326	80.60238349	0.4	3.075
11	455	13.2	40.4	22	88	29	32.6	10	18.6	128	35.3	213	341	37.53665689	41.674707		46.1	19.9	19.8	9.1	37	2134.6605	1546.43313	72.44398489	78.265699	1.697737505	23.20260951	53.37818816	16.8614	6.88113
12	456	13.1	39.9	12	87	28.7	32.8	10.8	5.3	54	13.9	314	368	14.67391304	36.99075739		51.2	19.8	21.7	14.7	36.5	2644.32	2352.441	88.96203939	68.4165	1.336259766	32.71393882	52.24822991	1.605	6.87075
13	439	13.4	40.4	23	92	30.5	33.1	7.6	9	153	20.7	248	401	38.15461347	25.45805719		47.1	20.3	20.3	9.6	37.5	2355.7065	2087.4115	88.61084774	67.619	1.435647558	29.59751713	54.69658332	1.172	6.74
14	440	12.9	38.2	17	86	29.3	33.7	7.6	7.2	91	25.6	273	364	25	39.87375612		43.0	18.4	18.4	8.4	34.6	2204.0725	2053.31	93.15982119	81.8315	1.90305814	35.98285377	45.62398014	2.5115	6.894
15	474	13.8	41.1	16	86	29.1	33.5	10.6	12.8	111	42.7	274	385	28.83116883	33.23958957		42.0	19.0	17.1	6.8	35.2	2109.8175	2156.235	102.2000718	77.3405	1.841440476	26.91135771	56.84255668	3.898	10.53225
16	437	13.7	41.7	11	95	31.3	32.8	12.7	58.3	174	74.2	176	350	49.71428571	44.50724433		47.1	19.7	19.6	10.6	36.5	2682.727688	2116.5025	78.89367638	66.698	1.416093418	29.4234718	58.97451054	1.8025	8.644
17	414	11.6	36.4	10	87	28	31.8	20.4	9.7	56	17.6	305	361	15.51246537	29.66775871	1.373735029	42.6	20.5	17.4	4.8	37.8	2108.833125	1917.43375	90.92392031	84.767825	1.989855047	27.48031263	53.17518955	17.27615	8.895775
18	400	11.2	35.2	15	88	28	31.8	9.2	1.4	37	11	294	331	11.17824773	31.89860318	1.183505982	46.4	20.6	18.6	8.3	38.1	2317.651	2115.7715	91.28947801	75.3675	1.624299569	35.52501706	47.69894376	0.985	8.918
19	398	12.3	36.4	11	91	30.9	33.7	12.5	1.1	54	5.1	345	399	13.53383459	30.92105067		48.9	23.1	19.3	6.6	42.3	2428.832438	1521.4325	62.64048835	90.0545	1.841605317	32.5606024	41.93515128	23.7543	9.40107
20	449	13.1	39.5	19	87	29.1	33.1	13.4	7.3	51	66.4	229	280	18.21428571	34.252625		43.7	20.7	17.0	5.4	38.3	2140.726438	2148.274	100.3525702	98.49755	2.253948513	38.34053996	44.44322294	4.359	8.4997
21	431	12.9	38.2	13	88	29.9	33.7	11.3	0.8	70	3.6	420	490	14.28571429	27.53534802		48.6	21.3	18.7	9.1	39.5	2359.924875	1989.6815	84.31122198	72.77225	1.497371399	27.67153116	55.67511809	2.2405	6.993
22	422	12.1	36.7	12	86	28.6	32.9	7.7	6.4	70	39.8	290	360	19.44444444	34.86194363		48.7	20.8	18.3	10.1	38.6	2832.665938	2152.132	75.97549614	82.2005	1.687895277	24.30893979	57.42711228	2.618	6.872
23	452	11.8	37.3	6	82	26.1	31.6	14.2	6.2	72	13.7	279	351	20.51282051	17.09228836		54.2	24.6	20.2	9.5	44.7	2721.72075	1883.6184	69.2068942	86.25623	1.591443358	25.70711747	54.41996495	7.18402	6.893198
