# Supplementary material for: Continuous training in young athletes decreases hepcidin secretion and is positively correlated with serum 25(OH)D and ferritin
Source: PeerJ. 2024 Jun 27;12:e17566. doi: 10.7717/peerj.17566 (PMC11214734; doi:10.7717/peerj.17566)
Supplement: Supplemental Information 2 [file peerj-12-17566-s002.csv]

No.	RBC	Hb	Ht	Reticulocytes	MCV	MCH	MCHC	EPO	hepcidin-25	Serum_Iron	Ferritin	UIBC	TIBC	TFS	serum_25(OH)D	IL-6	bodyweight	skeletalmusscle	BMI	fatmass	leanbodymass	E_consumption	E_intake	Energyintake/consumption	protein	pro/kgbw	fat_E%	CHO_E%	Fe	VD
	x1000000/_l	g/dl	%	��	fl	pg	%	mlU/ml	ng/dl	_g/dl	ng/ml	_g/dl	_g/dl	%	ng/ml	pg/ml	kg	kg	kg/m^2	kg	kg	kcal/day	kcal/day		g/day	g/kgBW	E%	E%	mg/day	mg/day
1	463	13.3	40.8	14	88	28.7	32.5	5.9	7.7	78	31	294	372	20.96774194	40.7674546		51.4	20.4	22.7	13.7	37.7	2036	2619.177	128.6137077	79.771275	1.551970331	35.2546252	50.45674344	11.10915	10.8641
2	421	12.8	37.9	9	90	30.4	33.7	7.3	30.3	136	33.6	273	409	33.25183374	31.35461378		46.1	20.7	20.2	8.4	37.7	1922	2667.348	138.7447836	99.654975	2.161713124	32.00415275	51.11970949	10.1426	7.2566
3	427	13.3	39.9	15	93	31.1	33.3	10.6	22.1	74	8.8	329	403	18.36228288	31.71866635		41.5	19.0	17.9	6.5	35.0	1763	1856.311	105.272736	76.6021	1.845833735	38.60514765	43.37361907	4.6703	11.83295
4	463	13.5	41.4	10	89	29.1	32.6	8.4	25.1	141	20.7	301	442	31.90045249	26.35541669		55.3	23.5	22.3	12.5	42.8	1901	2247.6675	118.2120064	76.1228	1.376542495	40.10797687	45.2588263	11.4742	2.4015
5	468	13.7	41.3	13	88	29.2	33.1	7	10.3	87	36.3	308	395	22.02531646	28.26317144		40.1	17.1	16.1	8.0	32.1	1397	1993.3115	142.6663305	67.7083	1.688486284	32.67607867	50.94097415	6.883	5.053
6	419	12.1	36	10	85	28.8	33.6	5.5	32.4	106	51.8	260	366	28.96174863	34.37158513	1.089468763	59.5	24.4	23.4	15.0	44.5	2262	2063.2045	91.1963598	76.20525	1.280760504	39.3563196	43.96281325	6.67315	5.0394
7	473	13.7	41.2	18	87	28.9	33.2	9.5	10	91	15.3	331	422	21.56398104	26.79154713		58.5	23.1	22.4	16.5	42.0	2114	1527.9285	72.26641091	54.6139	0.93357094	32.68086409	50.24870369	6.1106	2.80675
8	453	12.9	40.1	9	88	28.4	32.1	7.7	7.1	94	9.7	263	357	26.33053221	30.32825713		54.4	22.1	19.6	13.3	41.1	1978	2002.1615	101.1962381	58.4568	1.074573529	31.96792849	43.69792065	5.951325	1.798
9	467	13.4	41.6	14	89	28.6	32.2	10	81.6	41	79.9	312	353	11.61473088	49.20751354		53.8	24.9	17.4	8.6	45.2	2156	2359.9797	109.4831527	106.9282	1.987513011	50.86002962	32.28268443	10.0073	3.2848
10	459	13	38.3	15	83	28.3	33.9	9.1	1.3	71	5.6	398	469	15.13859275	31.85604485		48.2	19.1	21.6	12.7	35.5	2231	1301.5197	58.34196244	39.984	0.829543568	24.23025302	47.33934954	2.5441	2.92775
11	489	14.1	41.6	19	85	28.8	33.8	7.8	25.2	123	102.9	206	329	37.38601824	35.15094266		46.5	19.4	19.9	10.4	36.1	1820	1110.372	61.01106382	40.2684	0.865987097	28.56796649	49.82859066	2.246	2.8832
12	487	13.2	41	12	84	27.1	32.1	12.1	5.6	118	4.7	445	563	20.95914742	26.18786047		53.2	19.6	22.6	16.8	36.4	2331	1157.8865	49.6834888	45.5991	0.85712594	22.88585193	57.12589406	4.8731	2.1205
13	482	14.4	43.5	27	90	29.8	33.1	4.2	21.7	123	34.5	255	378	32.53968254	13.49117223		48.7	20.3	21.0	11.2	37.5	2030	1740.44	85.73344771	73.09545	1.500933265	32.3909176	45.8337159	6.6099	1.7225
14	509	14.6	43.2	19	84	28.6	33.7	4.3	53.6	104	108.6	297	401	25.93516209	39.5982101		44.5	18.3	19.0	10.3	34.2	1616	2436.277	150.732141	99.8053	2.24281573	33.89408179	46.73238922	10.3476	3.0209
15	477	13.7	41.1	12	86	28.7	33.3	8	17.8	99	23.8	297	396	25	32.36151881		43.6	18.6	17.8	9.0	34.6	1446	1878.559	129.9587998	68.6717	1.575038991	30.57736728	53.45519675	8.69795	9.5764
16	448	13.9	41.9	11	93	31	33.1	10.8	30.3	113	41.4	265	378	29.89417989	47.58794335		47.8	19.0	19.9	12.2	35.6	1816	1826.06	100.5400893	69.4655	1.453253138	38.61084769	44.08769031	6.46725	3.686
17	457	12.5	38.4	9	84	27.3	32.5	7	10.1	125	11.4	301	426	29.342723	44.50169791	1.415012693	43.9	19.8	17.9	7.1	36.8	1517	2268.1705	149.5636242	86.2977	1.965779043	38.90512794	43.85679954	12.70085	10.8663
18	474	12.6	38.8	7	81	26.5	32.4	7	7.3	77	10.1	314	391	19.69309463	36.47258187	1.024448396	47.6	19.9	19.1	10.5	37.1	1735	1633.125	94.15460265	65.82575	1.382893908	36.02297718	45.11840413	6.13	0.7875
19	425	12.9	38.3	11	90	30.3	33.6	7.7	54.9	58	61	270	328	17.68292683	35.04896207		47.2	22.2	18.7	6.3	40.9	1755	1853.41575	105.6175445	102.475625	2.17109375	43.01196047	33.96049049	12.76205	7.60495
20	454	13.4	40.3	12	88	29.5	33.2	10.6	12.2	82	17.4	280	362	22.6519337	27.45581791		44.7	20.9	17.4	6.0	38.7	1606	2146.5455	133.6938288	86.6282	1.937991051	33.16540884	49.23324019	9.4894	3.57675
21	435	13	38.3	13	88	29.8	33.9	8	10.6	90	36.2	262	352	25.56818182	25.2028263		48.4	20.5	18.6	10.5	37.9	1801	1501.9803	83.39028135	54.27851	1.121456818	18.14489473	64.44008803	8.39448	0.685
22	459	12.9	39.3	10	85	28.1	32.8	8.2	9.4	109	15.8	331	440	24.77272727	36.83719635		49.3	20.1	18.5	11.8	37.5	1820	1879.866	103.2665029	54.6979	1.109490872	39.63124841	46.9125734	10.22445	2.619
23	476	12.3	38.3	5	80	25.8	32.1	7.6	16.8	64	13.5	319	383	16.71018277	35.07381142		55.3	24.5	20.6	11.0	44.3	1804	2012.3265	111.5251661	67.3903	1.218631103	19.37310871	64.38123054	5.5962	14.1685
